# Supplementary material for: Complex-to-Predict Generational Shift between Nested and Clustered Organization of Individual Prey Networks in Digger Wasps
Source: PLoS One. 2014 Jul 14;9(7):e102325. doi: 10.1371/journal.pone.0102325 (PMC4096507; doi:10.1371/journal.pone.0102325)
Supplement: Dataset S1 — Rough matrices used to perform the network analyses. (XLS) [file pone.0102325.s001.xls]

## Sheet: quantitative matrices
QUANTITATIVE MATRICES (ONE FOR EACH YEAR)				ROWS: WASP FEMALES; COLUMNS: PREY SPECIES
Year 2008
	Bombylisoma croaticum	Chrysops caecutiens	Eupeodes corollae	Hemipenthes velutinus	Lomatia tysiphone	Lucilia caesar	Odontomyia sp.	Scaeva pyrastri	Sphaerophoria scripta	Systoechus gradatus	Bombyliidae sp. 2	Bombyliidae sp. 3	Bombyliidae sp. 4	Villa hottentotta	Villa paniscus
AAV	0	0	0	1	1	0	0	0	15	1	0	0	1	1	0
ANV	0	0	1	0	0	0	0	0	5	1	0	0	0	0	1
BAV	1	1	1	1	0	0	1	0	5	2	0	0	0	0	0
BNB	3	0	1	0	1	0	0	0	4	1	1	0	0	0	0
BVA	0	2	6	5	1	2	0	0	18	1	0	1	0	10	0
BVV	0	0	0	0	0	0	0	0	4	0	0	0	0	0	1
NVB	0	0	1	0	0	0	1	0	14	1	0	0	0	0	0
VA	0	0	0	0	0	0	0	0	2	4	0	0	0	0	0
VNB	0	0	1	1	0	0	1	0	3	1	0	0	0	0	0
VVV	1	1	1	0	3	0	0	1	14	0	0	0	0	0	0
Year 2009
	Amictus variegatus	Bombylisoma croaticum	Chrysotoxum arcuatum	Eupeodes corollae	Hemipenthes velutinus	Miltogramminae sp. 1	Miltogramminae sp. 2	Odontomyia sp.	Peleteria sp.	Sphaerophoria scripta	Stomorhina lunata	Systoechus gradatus	Tachinidae sp. 1	Tachinidae sp. 2	Usia aenea	Villa hottentotta
BBA	0	0	0	0	0	0	0	1	0	4	0	0	0	0	0	0
BBR	9	0	0	0	0	0	0	0	0	0	0	5	0	0	0	0
BRA	0	0	0	1	2	0	0	0	1	2	0	0	0	0	0	1
BVP	0	0	0	0	0	0	0	0	2	4	1	0	0	0	0	0
RBV	4	0	0	0	0	0	0	0	0	0	0	7	0	0	0	0
RRA	0	0	0	0	0	0	1	0	0	7	0	1	1	0	0	0
RRR	1	0	0	0	0	0	0	1	0	5	1	0	0	0	0	0
RRV	0	0	0	0	0	0	0	4	0	8	0	0	0	0	2	0
RVB	0	1	0	0	0	0	0	0	0	12	0	1	0	0	0	0
RVR	0	0	0	0	0	0	0	4	0	9	0	0	0	0	0	0
VAV	0	0	0	0	1	0	0	5	0	14	0	1	0	0	3	0
VBB	0	0	0	0	0	1	0	6	0	24	1	0	0	1	1	0
VBV	1	0	1	0	1	0	0	0	0	0	0	1	0	0	0	2
VVA	1	0	0	0	0	0	1	4	0	2	0	0	1	0	0	0
Year 2010
	Amictus variegatus	Bombylisoma croaticum	Bombylisoma melanocephalum	Chrysops caecutiens	Exoprosopa jacchus	Hemipenthes velutinus	Lomatia tysiphone	Miltogramminae sp. 2	Onychogonia sp.	Peleteria sp.	Pollenia rudis	Sphaerophoria scripta	Stomorhina lunata	Systoechus gradatus	Thyridanthrax elegans	Usia aenea	Villa hottentotta	Villa paniscus
NAB	0	0	0	0	0	0	0	0	0	0	0	3	0	0	1	0	0	0
NAR	0	0	0	0	0	0	0	1	0	0	0	4	1	0	0	0	1	0
NNV	0	0	0	0	0	0	0	0	0	0	0	4	0	1	0	0	0	0
RAB	0	0	1	0	0	0	2	0	0	0	1	5	0	0	1	0	0	0
RAV	0	6	0	0	0	0	2	0	0	0	0	7	0	0	0	0	0	0
RBB	0	6	0	0	0	0	1	0	1	0	0	5	0	0	0	0	0	0
RRA	0	3	1	0	0	0	4	0	0	1	0	13	0	1	0	1	0	0
RRR	0	0	0	0	0	0	4	0	0	0	0	0	0	0	0	0	0	0
RRV	0	1	2	1	1	1	8	0	0	0	1	5	0	0	0	0	0	0
RVA	3	1	0	0	0	0	0	0	0	0	0	4	0	1	0	0	0	0
RVR	0	0	1	0	0	0	2	0	0	0	0	4	0	0	0	0	0	0
RVV	0	3	0	0	0	0	0	0	0	0	0	17	0	0	1	0	1	1

## Sheet: qualitative matrices
QUALITATIVE MATRICES (ONE FOR EACH YEAR)				ROWS: WASP FEMALES; COLUMNS: PREY SPECIES
Year 2008
	Bombylisoma croaticum	Chrysops caecutiens	Eupeodes corollae	Hemipenthes velutinus	Lomatia tysiphone	Lucilia caesar	Odontomyia sp.	Scaeva pyrastri	Sphaerophoria scripta	Systoechus gradatus	Bombyliidae sp. 2	Bombyliidae sp. 3	Bombyliidae sp. 4	Villa hottentotta	Villa paniscus
AAV	0	0	0	1	1	0	0	0	1	1	0	0	1	1	0
ANV	0	0	1	0	0	0	0	0	1	1	0	0	0	0	1
BAV	1	1	1	1	0	0	1	0	1	1	0	0	0	0	0
BNB	1	0	1	0	1	0	0	0	1	1	1	0	0	0	0
BVA	0	1	1	1	1	1	0	0	1	1	0	1	0	1	0
BVV	0	0	0	0	0	0	0	0	1	0	0	0	0	0	1
NVB	0	0	1	0	0	0	1	0	1	1	0	0	0	0	0
VA	0	0	0	0	0	0	0	0	1	1	0	0	0	0	0
VNB	0	0	1	1	0	0	1	0	1	1	0	0	0	0	0
VVV	1	1	1	0	1	0	0	1	1	0	0	0	0	0	0
Year 2009
	Amictus variegatus	Bombylisoma croaticum	Chrysotoxum arcuatum	Eupeodes corollae	Hemipenthes velutinus	Miltogramminae sp. 1	Miltogramminae sp. 2	Odontomyia sp.	Peleteria sp.	Sphaerophoria scripta	Stomorhina lunata	Systoechus gradatus	Tachinidae sp. 1	Tachinidae sp. 2	Usia aenea	Villa hottentotta
BBA	0	0	0	0	0	0	0	1	0	1	0	0	0	0	0	0
BBR	1	0	0	0	0	0	0	0	0	0	0	1	0	0	0	0
BRA	0	0	0	1	1	0	0	0	1	1	0	0	0	0	0	1
BVP	0	0	0	0	0	0	0	0	1	1	1	0	0	0	0	0
RBV	1	0	0	0	0	0	0	0	0	0	0	1	0	0	0	0
RRA	0	0	0	0	0	0	1	0	0	1	0	1	1	0	0	0
RRR	1	0	0	0	0	0	0	1	0	1	1	0	0	0	0	0
RRV	0	0	0	0	0	0	0	1	0	1	0	0	0	0	1	0
RVB	0	1	0	0	0	0	0	0	0	1	0	1	0	0	0	0
RVR	0	0	0	0	0	0	0	1	0	1	0	0	0	0	0	0
VAV	0	0	0	0	1	0	0	1	0	1	0	1	0	0	1	0
VBB	0	0	0	0	0	1	0	1	0	1	1	0	0	1	1	0
VBV	1	0	1	0	1	0	0	0	0	0	0	1	0	0	0	1
VVA	1	0	0	0	0	0	1	1	0	1	0	0	1	0	0	0
Year 2010
	Amictus variegatus	Bombylisoma croaticum	Bombylisoma melanocephalum	Chrysops caecutiens	Exoprosopa jacchus	Hemipenthes velutinus	Lomatia tysiphone	Miltogramminae sp. 2	Onychogonia sp.	Peleteria sp.	Pollenia rudis	Sphaerophoria scripta	Stomorhina lunata	Systoechus gradatus	Thyridanthrax elegans	Usia aenea	Villa hottentotta	Villa paniscus
NAB	0	0	0	0	0	0	0	0	0	0	0	1	0	0	1	0	0	0
NAR	0	0	0	0	0	0	0	1	0	0	0	1	1	0	0	0	1	0
NNV	0	0	0	0	0	0	0	0	0	0	0	1	0	1	0	0	0	0
RAB	0	0	1	0	0	0	1	0	0	0	1	1	0	0	1	0	0	0
RAV	0	1	0	0	0	0	1	0	0	0	0	1	0	0	0	0	0	0
RBB	0	1	0	0	0	0	1	0	1	0	0	1	0	0	0	0	0	0
RRA	0	1	1	0	0	0	1	0	0	1	0	1	0	1	0	1	0	0
RRR	0	0	0	0	0	0	1	0	0	0	0	0	0	0	0	0	0	0
RRV	0	1	1	1	1	1	1	0	0	0	1	1	0	0	0	0	0	0
RVA	1	1	0	0	0	0	0	0	0	0	0	1	0	1	0	0	0	0
RVR	0	0	1	0	0	0	1	0	0	0	0	1	0	0	0	0	0	0
RVV	0	1	0	0	0	0	0	0	0	0	0	1	0	0	1	0	1	1
